# Supplementary material for: Distribution, Polymorphism and Function Characteristics of the GST-Encoding Fhb7 in Triticeae
Source: Plants (Basel). 2022 Aug 9;11(16):2074. doi: 10.3390/plants11162074 (PMC9416630; doi:10.3390/plants11162074)
Supplement: Supplementary file 1 [file plants-11-02074-s001.zip]

Archive with 1 entries (1 files):
- plants-1818510-supplementary.xlsx
